# Supplementary material for: Neural activity and fundamental learning, motivated by monetary loss and reward, are intact in mild to moderate major depressive disorder
Source: PLoS One. 2018 Aug 2;13(8):e0201451. doi: 10.1371/journal.pone.0201451 (PMC6072018; doi:10.1371/journal.pone.0201451)
Supplement: S3 File — A comma-separated variable spreadsheet containing the detailed model parameters derived from the ‘winning’ model of Table 3 in the main text. (CSV) [file pone.0201451.s003.csv]

pt_ID	bet_Appet.tog	bet_Aver.tog	lrnRate.tog	PavBias.tog	irNoiseXi.tog	GoBias.tog	iLik.tog	bet_Appet.sep	bet_Aver.sep	lrnRate.sep	PavBias.sep	irNoiseXi.sep	GoBias.sep	iLik.sep
2	0.479539	15.527865	0.269915	0.050192	0.046926	0.093443	-81.84479	0.696781	18.7572	0.222774	0.030625	0.051116	0.096786	-83.814792
3	10.140472	4.215009	0.295652	0.183969	0.030339	-0.283972	-42.178591	9.944029	4.128003	0.298367	0.123016	0.028718	-0.3218	-42.820783
4	25.526334	6.497589	0.278056	0.089035	0.258925	1.066635	-86.060621	23.802763	6.446213	0.260214	0.05368	0.270521	0.943939	-85.957629
5	19.938115	6.185435	0.249595	0.109769	0.117505	0.971617	-74.833832	19.848839	6.25765	0.22781	0.063904	0.125968	0.876309	-74.375626
6	1.896366	4.336679	0.020998	0.099641	0.078581	0.645918	-99.435057	2.595073	4.19743	0.019394	0.057664	0.105224	0.625171	-99.180885
7	43.826871	2.418942	0.118698	0.102983	0.337645	0.629302	-96.053341	42.094914	2.132349	0.109707	0.065011	0.353525	0.556119	-95.682539
8	2.201259	24.365307	0.05728	0.931549	0.054093	0.278778	-90.68516	2.907566	35.584411	0.040972	0.857809	0.058665	0.273637	-92.121541
9	14.990409	11.295603	0.075917	0.058486	0.048652	-0.37342	-74.937797	16.162663	12.340498	0.068516	0.040585	0.051105	-0.364619	-74.391246
10	10.025642	3.403352	0.024773	0.056615	0.062385	-0.622441	-97.622776	10.465171	2.966238	0.024714	0.037057	0.070745	-0.610067	-96.318846
12	48.565393	1.323073	0.158359	0.658459	0.103058	0.059359	-83.405916	48.036021	1.10904	0.155986	0.646975	0.110318	0.027093	-82.528202
13	9.25947	10.031606	0.074723	0.03422	0.053594	-0.138965	-89.872786	10.23125	11.40404	0.066521	0.023703	0.058154	-0.125407	-89.206566
14	4.095131	4.444016	0.028161	0.091936	0.070653	-0.465425	-100.579411	5.02713	4.315757	0.026059	0.053743	0.088375	-0.46237	-99.959774
15	11.065669	3.144347	0.022483	0.052681	0.064917	-0.474237	-100.155058	11.214623	2.709567	0.023181	0.035161	0.075931	-0.466764	-98.72085
16	10.884269	24.449608	0.256333	0.042786	0.043125	-0.349447	-56.470629	11.168756	29.11632	0.226607	0.029313	0.044039	-0.340938	-56.137626
17	25.333392	10.197778	0.09096	0.084833	0.145691	1.075661	-76.570666	29.269531	10.779982	0.082667	0.049238	0.153676	0.972723	-76.949314
18	43.351021	14.428287	0.146245	0.352545	0.039608	1.246099	-47.846238	52.319281	16.051316	0.129996	0.134876	0.039949	0.928312	-48.94069
19	5.279931	2.661513	0.13672	0.063268	0.090491	0.153263	-96.513469	9.830407	3.360296	0.082108	0.045243	0.23949	0.235904	-95.696226
21	24.147906	4.572155	0.230411	0.094318	0.224268	1.316736	-82.803599	22.293958	4.364567	0.179789	0.049107	0.220804	1.098904	-82.691422
23	1.819867	9.677852	0.072515	0.293815	0.067639	0.319127	-96.861559	2.704797	12.296131	0.05226	0.158751	0.083063	0.25921	-96.518474
24	34.283129	11.679461	0.338251	0.081526	0.04837	1.407182	-45.874223	36.66723	11.625268	0.319945	0.047337	0.047644	1.224944	-45.42812
25	14.455173	20.944642	0.121913	0.097013	0.042031	-0.563741	-66.375368	15.152078	22.985049	0.110033	0.079375	0.042545	-0.55035	-66.289412
26	5.888642	8.47437	0.037129	0.324715	0.062529	1.062585	-84.957002	7.5386	9.672634	0.032692	0.205045	0.068324	0.990001	-85.10319
101	37.544295	2.112511	0.185052	0.181042	0.05143	0.440036	-70.080392	38.160456	2.272275	0.190243	0.208189	0.051098	0.462871	-71.18816
102	8.205306	8.355797	0.073141	0.342412	0.058294	0.340728	-86.056005	7.624751	8.082329	0.076908	0.37505	0.054846	0.357023	-85.692826
103	58.839183	7.041713	0.358194	0.063784	0.060758	0.726845	-55.24321	61.534789	7.037649	0.366729	0.07637	0.05928	0.757146	-54.800336
104	14.918588	7.493758	0.046137	0.462599	0.056219	-0.566011	-91.116447	15.036439	7.605738	0.04542	0.469331	0.053238	-0.564842	-91.147804
105	2.203929	22.52436	0.314834	0.080911	0.039981	1.749173	-49.613952	1.88662	20.253677	0.357618	0.110439	0.040619	1.811543	-49.590861
107	2.656226	4.260961	0.017656	0.124484	0.077549	0.473208	-102.580652	2.422359	4.822772	0.01587	0.162804	0.066536	0.482073	-102.610837
108	7.396211	7.068819	0.057675	0.517	0.067037	0.075611	-94.291416	7.233346	7.09093	0.057369	0.526962	0.060519	0.081216	-94.126912
109	6.129882	28.140414	0.0983	0.743946	0.05283	0.554235	-76.642535	5.349404	23.030101	0.11574	0.80083	0.05087	0.590451	-78.613358
115	2.887012	3.131202	0.011568	0.111876	0.079358	0.146199	-106.414804	2.77808	3.778751	0.009634	0.14151	0.067325	0.150729	-107.492227
116	61.378117	5.303298	0.410872	0.051144	0.184368	1.215321	-76.533433	68.076999	5.467089	0.41582	0.060322	0.176587	1.285036	-76.290327
118	38.477041	3.558991	0.108634	0.409907	0.032628	-0.033969	-63.966554	36.958041	3.650114	0.111699	0.463732	0.034206	-0.005819	-63.908017
119	1.062009	3.921709	0.261451	0.145265	0.071902	1.481568	-80.235975	0.826732	3.974685	0.322142	0.189031	0.066043	1.533447	-80.362984
121	91.750208	8.559807	0.106601	0.087644	0.169105	0.951079	-74.731603	100.106531	8.39346	0.108087	0.104637	0.159178	0.974053	-75.621943
124	31.571004	22.606356	0.062884	0.51117	0.109767	0.72878	-68.71893	29.527388	20.990923	0.066286	0.535455	0.101804	0.7584	-68.570891
127	2.136239	9.066743	0.326532	0.671805	0.051063	-1.640808	-75.594333	1.865937	8.917235	0.341249	0.665943	0.049444	-1.650455	-73.223293
129	4.039267	2.586322	0.184134	0.105926	0.083367	0.982991	-87.172174	3.877087	2.672132	0.190539	0.125741	0.072912	0.985707	-87.644347
130	45.323817	6.315385	0.282605	0.028218	0.130577	0.610267	-70.994613	46.595476	6.325757	0.285776	0.03172	0.123602	0.628023	-71.689938
132	12.101371	8.46124	0.291374	0.034355	0.044303	-0.143004	-62.67823	11.943816	8.321101	0.299575	0.039427	0.044286	-0.146555	-62.841441
133	18.40566	7.580942	0.247354	0.084855	0.034323	0.180831	-58.350567	18.358398	7.471517	0.254478	0.098694	0.035895	0.191253	-58.631924
137	21.181514	10.142472	0.370047	0.238592	0.045272	1.056463	-54.23986	21.830319	10.084543	0.37968	0.264999	0.045272	1.10394	-53.794435
138	1.513218	15.414306	0.262925	0.042658	0.042731	1.291409	-71.049885	1.269233	14.98592	0.27458	0.050802	0.042653	1.316808	-70.426913
139	7.656926	26.311881	0.258417	0.136023	0.141259	1.899042	-58.472217	6.755092	22.727758	0.293346	0.184484	0.13322	1.971809	-58.47795
140	31.150881	5.248754	0.186889	0.09147	0.05417	0.554536	-64.736951	31.571128	5.261453	0.193385	0.11011	0.054082	0.584839	-64.967789
141	6.974579	15.191561	0.152713	0.208642	0.036006	2.017794	-54.960485	6.37343	14.126765	0.164725	0.26525	0.038027	2.077463	-55.085787
142	5.589846	2.822355	0.014071	0.132656	0.076435	0.985205	-90.967463	5.712275	3.45224	0.011525	0.167665	0.066749	0.99099	-91.39319
143	5.6685	6.705799	0.1295	0.222193	0.044154	1.544557	-67.270858	5.048473	6.382697	0.144369	0.281792	0.04427	1.594191	-67.301518
145	30.700293	13.869714	0.169223	0.189378	0.078824	-0.121099	-58.485159	30.670597	13.501028	0.172429	0.196796	0.075031	-0.106596	-59.575386
146	2.096328	18.720536	0.069738	0.319882	0.063896	0.7699	-92.042309	1.786757	15.886688	0.080433	0.372948	0.058424	0.773095	-91.8032
148	6.305237	5.821732	0.024522	6.050598	0.035798	0.187982	-66.730687	6.343318	6.026713	0.023543	6.131338	0.036927	0.210271	-66.921752
149	6.454528	3.191696	0.018743	0.138367	0.07512	0.840811	-93.545895	6.554119	3.795739	0.01586	0.177813	0.065802	0.85122	-94.133899
150	43.77678	2.886686	0.028037	0.062798	0.037126	-1.417916	-68.092486	50.539963	3.507002	0.02422	0.074885	0.038405	-1.427529	-66.913549
151	39.005554	9.230603	0.251533	0.10461	0.04481	0.642845	-49.237047	39.449393	9.075339	0.258839	0.127756	0.044749	0.669652	-48.949081
152	0.580636	8.918295	0.242676	0.05225	0.056187	0.500061	-89.791841	0.44517	8.376977	0.276772	0.063199	0.052993	0.499053	-88.462419
153	1.034799	2.18913	0.132232	4.074849	0.100332	0.772953	-92.56152	0.898806	2.280199	0.126199	4.056827	0.07791	0.818064	-93.359566
154	31.690827	6.34577	0.084281	0.057479	0.263137	1.343259	-89.10506	32.970537	6.50805	0.082728	0.065561	0.247309	1.374693	-90.990213
155	2.1653	6.520696	0.039033	0.329937	0.066316	-0.751801	-94.927038	1.945441	6.753254	0.038879	0.364035	0.059843	-0.740081	-94.878001
156	29.844947	11.307423	0.103949	0.045069	0.04521	0.345772	-56.520159	29.904393	11.117421	0.105481	0.05155	0.045079	0.356738	-57.285056
157	2.106897	23.173331	0.164935	0.080114	0.080466	1.93379	-63.020407	1.748191	21.753267	0.175065	0.102567	0.074298	1.95768	-62.017801
158	22.06111	10.13224	0.135309	0.082747	0.031188	0.974356	-57.914049	22.044051	9.938846	0.138991	0.097418	0.032929	0.993972	-57.861795
