# Supplementary material for: Neural activity and fundamental learning, motivated by monetary loss and reward, are intact in mild to moderate major depressive disorder
Source: PLoS One. 2018 Aug 2;13(8):e0201451. doi: 10.1371/journal.pone.0201451 (PMC6072018; doi:10.1371/journal.pone.0201451)
Supplement: S4 File — Raw data for the psychometric scales used in this work. (CSV) [file pone.0201451.s004.csv]

numID	subject_type	sex	age	hospital	meds2	antdep	schyear	alweek	drugs	interest	down	sleep	tired	eat	bad	conc	move	hurt	phqtotra	dep	guilt	suicide	isome	insomm	insoml	workact	retard	agit	anxp	anxs	somag	somagen	genital	hypochon	weighta	hamtotra	tv	fam	hobby	meal	bath	scent	faces	appear	read	drink	small	view	help
1	HEALTHY_CONTROL	1	36	0		0	20	1	none	0	1	0	1	1	0	0	0	0	3	0	0	0	0	0	0	0	0	0	0	0	0	0	0	0	0	0	NA	NA	NA	NA	NA	NA	NA	NA	NA	NA	NA	NA	NA
2	HEALTHY_CONTROL	2	24	0		0	20	4	none	0	0	0	1	0	1	1	1	0	4	0	0	0	1	NA	NA	1	1	1	0	0	0	0	0	0	0	4	NA	NA	NA	NA	NA	NA	NA	NA	NA	NA	NA	NA	NA
3	HEALTHY_CONTROL	1	27	0		0	18	4	None	0	1	0	0	0	1	0	0	0	2	0	0	0	0	0	0	0	0	0	1	0	0	1	0	0	0	2	NA	NA	NA	NA	NA	NA	NA	NA	NA	NA	NA	NA	NA
4	HEALTHY_CONTROL	2	21	0		0	13	20	Cocaine and cannabis	0	0	0	0	0	1	0	0	0	1	0	0	0	0	0	0	0	0	0	0	0	0	0	0	0	0	0	NA	NA	NA	NA	NA	NA	NA	NA	NA	NA	NA	NA	NA
5	HEALTHY_CONTROL	2	26	0		0	14	0	none	0	0	0	0	0	0	0	0	0	0	0	0	0	0	0	0	0	0	0	0	0	0	0	0	0	0	0	NA	NA	NA	NA	NA	NA	NA	NA	NA	NA	NA	NA	NA
6	HEALTHY_CONTROL	2	25	0		0	14	0	none	0	0	0	0	0	2	0	0	0	2	1	0	0	0	0	0	0	0	0	0	0	0	0	0	0	0	1	NA	NA	NA	NA	NA	NA	NA	NA	NA	NA	NA	NA	NA
7	HEALTHY_CONTROL	2	28	0		0	18	12	Cannabis	0	0	0	1	0	0	0	0	0	1	0	0	0	0	0	2	0	0	0	0	0	0	0	0	0	0	2	NA	NA	NA	NA	NA	NA	NA	NA	NA	NA	NA	NA	NA
8	HEALTHY_CONTROL	1	28	0	Contraceptive pill	0	18	2	None	0	0	0	0	0	0	0	0	0	0	0	0	0	0	0	0	0	0	0	0	0	0	0	0	0	0	0	NA	NA	NA	NA	NA	NA	NA	NA	NA	NA	NA	NA	NA
9	HEALTHY_CONTROL	2	30	0	Asthma Inhaler (Symbacod)	0	18	14	marjuana	1	1	1	1	1	1	1	0	0	7	0	0	0	1	NA	NA	1	0	0	0	0	0	0	0	0	0	2	NA	NA	NA	NA	NA	NA	NA	NA	NA	NA	NA	NA	NA
10	HEALTHY_CONTROL	2	35	0		0	21	1	None	0	0	0	0	0	0	0	0	0	0	0	0	0	0	0	0	0	0	0	0	0	0	0	0	0	0	0	0	0	0	0	0	0	0	0	0	0	0	0	0
12	HEALTHY_CONTROL	1	33	0		0	17	2	none	0	0	0	0	0	0	0	0	0	0	0	0	0	0	0	0	0	0	0	0	0	0	0	0	0	0	0	0	0	0	0	0	0	0	0	0	0	0	0	0
13	HEALTHY_CONTROL	2	40	0		0	17	0	Cannabis	0	0	0	0	0	0	0	0	0	0	0	0	0	0	0	0	0	0	0	0	0	0	0	0	0	0	0	0	0	0	0	0	0	0	0	0	0	0	0	0
14	HEALTHY_CONTROL	1	47	0		0	15	1	none	1	1	0	0	0	1	1	0	0	4	0	0	0	0	0	0	0	0	0	0	0	0	0	0	0	0	0	0	0	0	0	0	0	0	0	0	0	0	0	0
15	HEALTHY_CONTROL	2	45	0	lansoprazole (stomach pain)	0	17	18	cannabis, ecstasy, cocaine, mushrooms 25 years ago	0	0	0	0	0	0	0	0	0	0	0	0	0	0	0	0	0	0	0	0	0	0	0	0	0	0	0	0	0	0	0	0	0	0	0	0	0	0	0	0
16	HEALTHY_CONTROL	1	22	0		0	18	0	none	0	0	0	0	0	0	0	0	0	0	0	0	0	0	0	0	0	0	0	0	0	0	0	0	0	0	0	NA	NA	NA	NA	NA	NA	NA	NA	NA	NA	NA	NA	NA
17	HEALTHY_CONTROL	1	43	1	eye drops (tumoptol - not sure if correct, can't read Jordan's writing)	0	14	0	'confidential'	0	0	0	0	0	0	0	0	0	0	NA	NA	NA	NA	NA	NA	NA	NA	NA	NA	NA	NA	NA	NA	NA	NA	NA	0	0	0	0	0	0	0	0	0	0	0	0	0
18	HEALTHY_CONTROL	2	50	0		0	15	12	cannabis, LSD, mushrooms	0	0	1	0	0	0	0	0	0	1	0	0	0	1	1	0	0	0	0	1	0	0	0	0	0	0	2	0	0	0	0	0	0	0	0	0	0	0	0	0
19	HEALTHY_CONTROL	2	41	0		0	17	18	none	0	0	0	0	0	0	0	0	0	0	0	0	0	0	0	0	0	0	0	0	0	0	0	0	0	0	0	0	0	0	0	0	0	0	0	0	0	0	0	0
20	HEALTHY_CONTROL	1	38	0		0	16	3	LSD, cocaine, hash	1	0	0	1	0	0	0	0	0	2	0	0	0	0	0	0	0	0	0	0	0	0	0	0	0	0	0	0	0	0	0	0	0	0	0	0	0	0	0	0
21	HEALTHY_CONTROL	1	37	0		0	17	NA	none	0	0	1	1	0	0	0	0	0	2	0	0	0	0	0	0	0	0	0	0	0	0	0	0	0	0	0	0	1	0	0	0	0	0	0	0	0	0	0	0
23	HEALTHY_CONTROL	1	32	0		0	17	0	none	0	0	0	0	0	0	0	0	0	0	0	0	0	0	0	1	0	1	0	0	0	0	0	0	0	0	2	0	0	0	0	0	0	0	0	0	0	0	0	0
24	HEALTHY_CONTROL	1	32	0		0	17	5	none	0	0	0	1	0	0	0	0	0	1	0	0	0	0	0	0	0	0	0	0	0	0	0	0	0	0	0	0	0	0	0	0	0	0	0	0	0	0	0	0
25	HEALTHY_CONTROL	1	30	0	Antihistamines	0	16	10	none	0	0	1	1	0	0	0	0	0	2	0	0	0	1	0	0	0	0	0	1	1	0	0	0	0	0	3	0	0	0	0	0	0	0	0	0	0	0	0	0
26	HEALTHY_CONTROL	1	35	0		0	16	1	Cannabis, cocaine	0	0	1	0	0	0	0	0	0	1	0	0	0	0	0	0	0	0	0	0	0	0	0	0	0	0	0	0	0	0	0	0	0	0	0	0	0	0	0	0
101	PATIENT	1	45	0	Citralopram 20mg/day	1	12	6	none	3	3	3	3	3	3	3	2	1	24	NA	NA	NA	NA	NA	NA	NA	NA	NA	NA	NA	NA	NA	NA	NA	NA	18	NA	NA	NA	NA	NA	NA	NA	NA	NA	NA	NA	NA	NA
102	PATIENT	1	34	0	Quetiapine (50mg); Mirtazipine (45mg)- both for depression	1	19	1	None	3	3	2	3	2	3	2	1	2	21	3	2	0	2	0	0	3	1	0	3	0	0	2	1	0	0	17	NA	NA	NA	NA	NA	NA	NA	NA	NA	NA	NA	NA	NA
103	PATIENT	2	43	0		0	14	6	MDMA	3	2	1	2	0	1	1	1	1	12	2	1	1	0	0	0	3	2	0	1	3	0	1	1	0	0	15	NA	NA	NA	NA	NA	NA	NA	NA	NA	NA	NA	NA	NA
104	PATIENT	2	52	0	300 mg Bupropion every day, simvastatin, omeprazol, nasal spray, asthma spray	1	18	2	Cannabis	3	3	1	1	0	3	2	1	0	14	3	2	0	0	0	0	3	3	0	3	0	0	2	1	0	0	17	NA	NA	NA	NA	NA	NA	NA	NA	NA	NA	NA	NA	NA
105	PATIENT	1	35	0	Sertraline, 100 mg every other day (since 2-3 months)	1	12	0	none	3	3	3	3	3	3	3	1	0	22	2	3	0	NA	NA	2	2	2	1	3	2	1	1	1	0	2	22	NA	NA	NA	NA	NA	NA	NA	NA	NA	NA	NA	NA	NA
106	PATIENT	1	31	0	contraceptive pill	0	18	0	none	1	2	3	3	3	3	0	0	0	15	3	2	0	2	NA	NA	1	0	0	3	2	0	2	0	0	0	15	NA	NA	NA	NA	NA	NA	NA	NA	NA	NA	NA	NA	NA
107	PATIENT	2	31	0		0	17	0	none	3	3	3	3	1	1	3	1	0	18	2	1	0	2	NA	NA	2	0	1	2	0	1	1	1	0	0	14	NA	NA	NA	NA	NA	NA	NA	NA	NA	NA	NA	NA	NA
108	PATIENT	1	50	0	Setraline: 100mg once a day since August. Betablockers: 10 mg when she feels anxious	1	14	6	none	3	1	1	2	2	2	0	1	0	12	2	0	0	NA	2	NA	3	1	1	2	3	0	0	2	0	2	18	NA	NA	NA	NA	NA	NA	NA	NA	NA	NA	NA	NA	NA
109	PATIENT	2	42	0	Lomeprazol (1tb per day); Fluoxetine, 1 tb per day since November 2012	1	18	0	none	3	3	3	3	1	3	1	3	0	20	4	1	0	2	NA	NA	3	2	0	0	2	1	2	2	0	0	19	NA	NA	NA	NA	NA	NA	NA	NA	NA	NA	NA	NA	NA
110	PATIENT	1	26	0	Fluoxetine 20mg/day	1	18	2	marijuana	2	1	0	2	2	3	1	0	1	12	2	3	2	0	0	0	1	0	1	2	0	0	1	0	0	0	12	NA	NA	NA	NA	NA	NA	NA	NA	NA	NA	NA	NA	NA
111	PATIENT	1	23	0		0	18	0	marijuana	1	1	0	3	0	1	1	0	1	8	1	1	0	1	1	0	1	0	2	1	0	1	1	0	0	0	9	NA	NA	NA	NA	NA	NA	NA	NA	NA	NA	NA	NA	NA
112	PATIENT	1	24	0		0	18	0	marijuana	2	2	3	2	2	1	3	2	0	17	2	0	0	2	2	0	3	0	1	3	0	0	0	0	0	0	11	NA	NA	NA	NA	NA	NA	NA	NA	NA	NA	NA	NA	NA
113	PATIENT	1	22	0		0	15	3	none	2	2	3	3	2	2	3	1	1	19	3	1	1	2	2	1	3	0	0	2	0	0	1	0	0	0	14	NA	NA	NA	NA	NA	NA	NA	NA	NA	NA	NA	NA	NA
114	PATIENT	2	43	1	Citalopram 20 mg/day	1	16	5	None	1	1	2	2	2	1	1	1	0	11	1	1	0	0	0	0	3	0	0	0	0	0	0	0	0	0	6	NA	NA	NA	NA	NA	NA	NA	NA	NA	NA	NA	NA	NA
115	PATIENT	2	44	0		0	18	4	marijuana	1	3	3	3	2	2	2	1	0	17	3	2	0	2	0	2	3	0	1	3	3	0	1	0	0	0	18	NA	NA	NA	NA	NA	NA	NA	NA	NA	NA	NA	NA	NA
116	PATIENT	2	38	0		0	20	15	none	2	2	1	2	1	2	1	0	1	12	3	1	1	0	2	0	3	0	2	1	0	1	1	0	0	1	16	NA	NA	NA	NA	NA	NA	NA	NA	NA	NA	NA	NA	NA
117	PATIENT	1	53	0		0	NA	6	None	1	1	0	1	0	2	0	1	0	6	3	1	0	0	0	0	0	0	1	3	0	0	0	0	0	0	8	NA	NA	NA	NA	NA	NA	NA	NA	NA	NA	NA	NA	NA
118	PATIENT	1	35	0	Citalopram 20 mg/day	1	16	4	none	1	1	2	2	2	2	1	2	1	14	1	2	2	1	0	1	2	0	2	3	0	0	1	0	0	0	14	NA	NA	NA	NA	NA	NA	NA	NA	NA	NA	NA	NA	NA
119	PATIENT	1	21	0		0	17	8	none	1	3	3	3	3	3	1	0	3	20	2	2	0	2	2	2	2	0	1	2	0	1	1	0	1	0	14	NA	NA	NA	NA	NA	NA	NA	NA	NA	NA	NA	NA	NA
120	PATIENT	1	21	0		0	16	2	none	2	1	3	3	2	1	2	0	1	15	1	2	2	2	2	1	3	0	2	1	0	1	1	0	1	0	16	NA	NA	NA	NA	NA	NA	NA	NA	NA	NA	NA	NA	NA
121	PATIENT	2	21	1	Fluoxetine 20mg/day	1	17	0	None	2	1	3	3	2	2	3	2	0	18	3	1	0	2	0	0	3	1	2	1	1	1	1	0	0	0	16	NA	NA	NA	NA	NA	NA	NA	NA	NA	NA	NA	NA	NA
123	PATIENT	1	22	0	sertraline 50mg/day	1	14	1	none	2	2	3	2	3	2	2	0	1	17	3	2	3	2	2	1	4	0	2	3	4	2	1	1	2	0	29	NA	NA	NA	NA	NA	NA	NA	NA	NA	NA	NA	NA	NA
124	PATIENT	1	34	0	Venlafaxin 300mg, depression	1	18	0	none	3	2	2	3	3	2	2	1	1	19	4	3	3	2	2	1	4	2	2	4	3	1	2	2	2	0	34	NA	NA	NA	NA	NA	NA	NA	NA	NA	NA	NA	NA	NA
126	PATIENT	1	27	0		0	18	0	none	3	2	0	0	0	2	2	0	1	10	1	1	1	0	0	0	1	0	1	1	1	0	0	0	2	0	9	NA	NA	NA	NA	NA	NA	NA	NA	NA	NA	NA	NA	NA
126.1	PATIENT	2	26	0	Fluoxetine	1	18	4	NMDA,ketamine,cocaine, PSILOBYN, DMT, LSD, opium	1	1	2	2	0	1	1	0	0	8	1	1	0	0	2	0	1	0	0	1	0	0	0	0	0	0	6	NA	NA	NA	NA	NA	NA	NA	NA	NA	NA	NA	NA	NA
127	PATIENT	2	51	0	Selestrine 20 mg/day	1	17	0	none	2	2	3	3	2	2	3	3	0	20	2	2	0	2	2	1	3	0	0	2	3	1	1	1	2	0	19	NA	NA	NA	NA	NA	NA	NA	NA	NA	NA	NA	NA	NA
128	PATIENT	1	27	0		0	16	1	none	2	1	2	2	0	0	1	0	0	8	2	1	1	2	0	1	2	0	2	1	1	1	1	0	0	1	15	NA	NA	NA	NA	NA	NA	NA	NA	NA	NA	NA	NA	NA
129	PATIENT	1	39	0	mirtazapine 30 mg/day	1	18	1	none	2	3	3	3	3	3	2	3	3	25	2	2	1	2	2	0	2	0	0	2	0	0	1	1	2	0	15	NA	NA	NA	NA	NA	NA	NA	NA	NA	NA	NA	NA	NA
130	PATIENT	2	39	0	Citalopram 40 mg since March 2013	1	14	4	cannabis	3	3	2	1	1	3	1	0	3	17	3	3	2	0	0	0	3	1	2	1	1	0	0	0	0	0	16	NA	NA	NA	NA	NA	NA	NA	NA	NA	NA	NA	NA	NA
131	PATIENT	1	63	0	mesalazine 48mg/day - IBS; nortriptyline 50mg/day - depression	1	19	2	none	1	2	2	2	2	2	3	1	0	15	3	3	0	2	2	0	3	2	1	2	3	1	1	1	0	0	22	NA	NA	NA	NA	NA	NA	NA	NA	NA	NA	NA	NA	NA
132	PATIENT	2	28	0	antihistamine - hay fever; sertraline 50 mg - depression	1	18	0	none	2	1	2	1	1	1	1	0	0	9	2	1	0	0	0	1	3	0	1	2	0	1	1	0	1	0	14	NA	NA	NA	NA	NA	NA	NA	NA	NA	NA	NA	NA	NA
133	PATIENT	1	28	0	contraceptive pill	0	19	4	cannabis	2	3	3	3	1	1	3	1	0	17	3	1	0	0	2	2	3	2	0	2	2	1	1	0	0	2	19	NA	NA	NA	NA	NA	NA	NA	NA	NA	NA	NA	NA	NA
134	PATIENT	2	35	0	Lithium 2 tbl a day	0	17	7	Ecstacy, Marijuana	3	3	3	3	3	3	3	3	3	27	2	2	3	0	0	0	4	0	0	2	1	0	1	0	0	0	15	1	0	1	0	0	0	1	0	1	0	0	0	0
135	PATIENT	1	29	0	Sertraline 100 mg OD and lansoprazole 30 mg PRN	1	23	12	none	1	1	3	2	0	0	1	0	0	8	1	2	0	1	1	2	1	0	0	2	0	1	0	0	0	0	9	0	0	1	1	0	1	1	0	0	0	1	0	0
136	PATIENT	2	42	1		0	16	2	Ecstacy	3	2	3	3	3	2	1	1	1	19	3	0	3	2	1	1	2	1	0	1	0	1	1	2	0	0	16	0	1	1	1	0	1	1	0	0	0	1	1	1
137	PATIENT	1	19	0	Citalopram, depression, 30 mg per day	1	15	6	Cannabis	1	2	3	3	0	1	2	2	1	15	2	2	0	0	0	0	2	1	1	2	2	0	1	1	0	0	14	0	0	0	0	0	0	0	0	0	0	1	0	0
138	PATIENT	2	25	0	Citalopram 20 mg per day for depression	1	15	10	MDMA Marijuana	2	2	3	2	1	2	1	1	1	14	2	2	0	2	1	2	3	1	0	2	0	0	1	1	0	0	14	0	1	0	1	1	1	1	1	0	1	1	1	0
139	PATIENT	1	32	0	Citalopram 40 mg OD (4 months treatment: 2 months 40mg 2 months 20mg)	1	20	4	none	3	2	3	3	1	2	3	0	0	17	1	2	0	0	2	2	3	0	0	2	1	0	0	1	0	0	13	0	1	1	0	1	0	1	0	1	1	0	0	1
140	PATIENT	1	44	0	St John's wort (herbal antidepressant, 6 tbls day)	0	14	0	Marijuana	2	1	2	2	2	2	2	2	2	17	2	3	1	0	2	1	3	0	1	2	0	0	1	0	0	0	15	0	1	1	0	0	0	0	1	1	0	1	0	1
141	PATIENT	2	20	0	Sertraline 100 mg OD	1	14	0	Cannabis	3	3	3	3	2	3	3	2	1	23	3	1	0	0	0	2	3	1	1	2	0	0	1	0	0	0	14	1	0	1	0	0	0	1	1	1	1	1	1	0
142	PATIENT	1	36	0		0	20	0	Marijuana, Cannabis and LSD	2	2	2	3	1	2	3	2	1	18	1	3	1	1	2	2	3	0	1	2	0	0	1	2	0	0	16	0	0	1	0	0	1	0	1	1	0	0	0	0
143	PATIENT	2	43	0	Mitazopine 30 mg (received treatment for 6.5 years)	1	18	20	Cannabis, Ecstacy, Cocaine	2	3	1	3	1	3	2	1	2	18	1	2	2	0	2	1	4	0	0	2	2	0	1	0	0	0	16	1	1	1	0	0	0	0	0	1	0	0	0	0
144	PATIENT	1	59	0	Eliondric acide	0	17	6	none	1	1	0	0	1	1	0	0	0	4	1	0	0	0	1	0	3	0	0	1	1	0	1	0	0	0	8	NA	NA	NA	NA	NA	NA	NA	NA	NA	NA	NA	NA	NA
145	PATIENT	2	25	0	Propanolol, used occasionally for anxiety attacks	0	17	26	Marijuana	1	1	2	3	2	2	0	0	0	12	1	2	1	0	0	1	3	0	1	1	1	0	2	1	0	0	14	0	1	1	0	0	1	0	1	1	0	1	0	0
146	PATIENT	2	23	0	Venlafaxine (75mg periodically), Fluoxetine (stopped previous week to participation)	1	14	6	MDMA	3	3	2	3	2	1	1	1	0	17	2	2	0	0	1	1	3	1	0	2	0	1	2	1	0	1	16	1	1	1	1	0	0	1	0	0	1	1	0	0
147	PATIENT	1	47	1	Fluoxetine for depression, Omaprazole for reflux	1	15	1	Cannabis	3	3	3	3	0	3	2	3	3	20	2	1	3	0	2	0	3	0	1	0	1	0	2	2	0	0	17	0	1	1	1	0	0	1	1	1	1	1	1	0
148	PATIENT	1	42	0	Fluoxetine (40 mg 7-8 months treatment)	1	14	14	None	2	2	2	2	2	1	1	0	0	12	1	2	0	1	1	1	3	0	0	2	0	0	2	1	0	0	12	0	0	0	0	0	1	0	0	0	0	0	0	0
149	PATIENT	1	33	0	Sertraline 200m a day	1	12	0	Marijuana and speed	3	3	2	3	2	3	3	0	0	19	3	2	1	1	0	0	4	1	0	2	1	1	2	2	0	0	20	0	0	0	0	1	0	0	1	1	0	0	0	0
150	PATIENT	1	40	1	Enbrel 50 mg a week. Prozac 20 mg OD, Methotrexat 15 mg per week	1	18	1	Cannabis, speed	2	2	3	1	0	3	1	0	1	13	2	2	1	2	1	0	4	0	2	3	1	0	2	2	0	0	21	0	0	1	0	1	0	0	0	1	0	1	1	1
151	PATIENT	1	40	0	Venlafaxine 375 mg	1	18	0	none	2	2	3	2	2	3	3	1	1	19	3	3	1	0	1	2	4	0	1	2	2	0	1	1	0	0	20	0	0	1	1	0	0	0	1	1	0	0	1	0
152	PATIENT	1	18	0	Fluoxetine 80 mg a day, propanolol 40 mg on occasion	1	14	1	none	2	2	3	2	1	1	1	2	1	15	2	2	1	2	2	0	3	0	1	2	3	1	1	0	0	0	18	0	0	0	1	0	0	0	0	0	0	0	0	0
153	PATIENT	1	29	0	Cetraline 100 mg OD	1	16	8	Cannabis, cocaine, MDMA	1	1	3	3	0	1	2	1	0	12	1	3	2	0	1	1	3	0	1	2	0	0	1	1	0	0	15	0	0	1	0	0	1	0	0	1	0	1	0	0
154	PATIENT	1	32	0	Propanolol 80 mg x 2 OD for Migraine. Citalopram 10 mg OD for depression	1	19	8	Amphetamine, speed, MDMA, cocaine	2	2	3	2	1	3	3	1	1	18	3	3	1	0	0	0	4	0	1	2	2	0	2	1	0	0	19	0	0	0	0	1	1	0	1	0	1	1	1	1
155	PATIENT	1	45	0	Citalopram 20 mg OD, mefenamic acid capsules 250mg 1 or 2 , 2 or 3 times a day for menorrhagia	1	17	0	none	3	3	3	3	3	3	3	3	0	24	3	2	0	0	2	2	4	1	0	2	0	1	2	2	0	0	19	1	0	1	1	1	0	1	1	1	1	1	1	1
156	PATIENT	1	28	0	Citalopram 20 mg OD	1	13	4	Marijuana and MDMA	3	2	3	2	1	2	3	1	0	17	2	2	1	0	0	0	3	0	0	2	1	1	1	1	0	0	14	0	1	0	1	1	0	0	0	1	0	0	0	0
157	PATIENT	2	23	0		0	17	0	mdma, cannabis, ketamine	2	3	1	3	2	3	2	1	3	20	2	1	2	0	2	0	3	0	2	1	0	1	2	2	0	0	18	1	1	1	1	0	1	1	0	1	0	1	1	0
158	PATIENT	2	24	0	Propanolol 130 mg OD for essential tremor	0	15	10	Cannabis	2	3	3	2	1	2	3	0	2	18	2	2	2	2	0	0	3	0	0	2	2	0	2	1	0	0	18	1	1	1	0	1	0	1	1	1	1	1	1	0
NA	PATIENT	1	21	0	sertraline 150 mg	1	16	7	none	2	2	3	1	2	2	1	2	0	15	2	1	0	2	2	0	3	0	1	1	0	0	0	0	0	0	10	NA	NA	NA	NA	NA	NA	NA	NA	NA	NA	NA	NA	NA
[truncated: 19 more columns]
