# Supplementary material for: Neural activity and fundamental learning, motivated by monetary loss and reward, are intact in mild to moderate major depressive disorder
Source: PLoS One. 2018 Aug 2;13(8):e0201451. doi: 10.1371/journal.pone.0201451 (PMC6072018; doi:10.1371/journal.pone.0201451)
Supplement: S5 File — behavioural data from the ‘discovery’ task for the Healthy Control group. (ZIP) [file pone.0201451.s005.zip]

Archive with 23 entries (22 files):
- HealthyControlBehaviouralTask/
- HealthyControlBehaviouralTask/FR002_GNG1_DiscoveryData.zip
- HealthyControlBehaviouralTask/FR003_GNG1_DiscoveryData.zip
- HealthyControlBehaviouralTask/FR004_GNG1_DiscoveryData.zip
- HealthyControlBehaviouralTask/FR005_GNG1_DiscoveryData.zip
- HealthyControlBehaviouralTask/FR006_GNG1_DiscoveryData.zip
- HealthyControlBehaviouralTask/FR007_GNG1_DiscoveryData.zip
- HealthyControlBehaviouralTask/FR008_GNG1_DiscoveryData.zip
- HealthyControlBehaviouralTask/FR009_GNG1_DiscoveryData.zip
- HealthyControlBehaviouralTask/FR010_GNG1_DiscoveryData.zip
- HealthyControlBehaviouralTask/FR012_GNG1_DiscoveryData.zip
- HealthyControlBehaviouralTask/FR013_GNG1_DiscoveryData.zip
- HealthyControlBehaviouralTask/FR014_GNG1_DiscoveryData.zip
- HealthyControlBehaviouralTask/FR015_GNG1_DiscoveryData.zip
- HealthyControlBehaviouralTask/FR016_GNG1_DiscoveryData.zip
- HealthyControlBehaviouralTask/fr017_GNG1_DiscoveryData.zip
- HealthyControlBehaviouralTask/FR018_GNG1_DiscoveryData.zip
- HealthyControlBehaviouralTask/FR019_GNG1_DiscoveryData.zip
- HealthyControlBehaviouralTask/fr021_GNG1_DiscoveryData.zip
- HealthyControlBehaviouralTask/FR023_GNG1_DiscoveryData.zip
- HealthyControlBehaviouralTask/FR024_GNG1_DiscoveryData.zip
- HealthyControlBehaviouralTask/FR025_GNG1_DiscoveryData.zip
- HealthyControlBehaviouralTask/FR026_GNG1_DiscoveryData.zip
