# Supplementary material for: Neural activity and fundamental learning, motivated by monetary loss and reward, are intact in mild to moderate major depressive disorder
Source: PLoS One. 2018 Aug 2;13(8):e0201451. doi: 10.1371/journal.pone.0201451 (PMC6072018; doi:10.1371/journal.pone.0201451)
Supplement: S6 File — The behavioral data from the ‘discovery’ task for the Depression group. (ZIP) [file pone.0201451.s006.zip]

Archive with 40 entries (39 files):
- DepressionGroupBehavioralTask/
- DepressionGroupBehavioralTask/fr101_GNG1_DiscoveryData.zip
- DepressionGroupBehavioralTask/FR102_GNG1_DiscoveryData.zip
- DepressionGroupBehavioralTask/FR103_GNG1_DiscoveryData.zip
- DepressionGroupBehavioralTask/FR104_GNG1_DiscoveryData.zip
- DepressionGroupBehavioralTask/FR105_GNG1_DiscoveryData.zip
- DepressionGroupBehavioralTask/FR107_GNG1_DiscoveryData.zip
- DepressionGroupBehavioralTask/FR108_GNG1_DiscoveryData.zip
- DepressionGroupBehavioralTask/FR109_GNG1_DiscoveryData.zip
- DepressionGroupBehavioralTask/FR115_GNG1_DiscoveryData.zip
- DepressionGroupBehavioralTask/FR116_GNG1_DiscoveryData.zip
- DepressionGroupBehavioralTask/FR118_GNG1_DiscoveryData.zip
- DepressionGroupBehavioralTask/FR119_GNG1_DiscoveryData.zip
- DepressionGroupBehavioralTask/FR121_GNG1_DiscoveryData.zip
- DepressionGroupBehavioralTask/FR124_GNG1_DiscoveryData.zip
- DepressionGroupBehavioralTask/FR127_GNG1_DiscoveryData.zip
- DepressionGroupBehavioralTask/FR129_GNG1_DiscoveryData.zip
- DepressionGroupBehavioralTask/FR130_GNG1_DiscoveryData.zip
- DepressionGroupBehavioralTask/FR132_GNG1_DiscoveryData.zip
- DepressionGroupBehavioralTask/FR133_GNG1_DiscoveryData.zip
- DepressionGroupBehavioralTask/FR137_GNG1_DiscoveryData.zip
- DepressionGroupBehavioralTask/FR138_GNG1_DiscoveryData.zip
- DepressionGroupBehavioralTask/fr139_GNG1_DiscoveryData.zip
- DepressionGroupBehavioralTask/FR140_GNG1_DiscoveryData.zip
- DepressionGroupBehavioralTask/FR141_GNG1_DiscoveryData.zip
- DepressionGroupBehavioralTask/FR142_GNG1_DiscoveryData.zip
- DepressionGroupBehavioralTask/FR143_GNG1_DiscoveryData.zip
- DepressionGroupBehavioralTask/fr145_GNG1_DiscoveryData.zip
- DepressionGroupBehavioralTask/FR146_GNG1_DiscoveryData.zip
- DepressionGroupBehavioralTask/FR148_GNG1_DiscoveryData.zip
- DepressionGroupBehavioralTask/FR149_GNG1_DiscoveryData.zip
- DepressionGroupBehavioralTask/FR150_GNG1_DiscoveryData.zip
- DepressionGroupBehavioralTask/FR151_GNG1_DiscoveryData.zip
- DepressionGroupBehavioralTask/FR152_GNG1_DiscoveryData.zip
- DepressionGroupBehavioralTask/FR153_GNG1_DiscoveryData.zip
- DepressionGroupBehavioralTask/FR154_GNG1_DiscoveryData.zip
- DepressionGroupBehavioralTask/FR155_GNG1_DiscoveryData.zip
- DepressionGroupBehavioralTask/FR156_GNG1_DiscoveryData.zip
- DepressionGroupBehavioralTask/FR157_GNG1_DiscoveryData.zip
- DepressionGroupBehavioralTask/FR158_GNG1_DiscoveryData.zip
